# Supplementary material for: Adipose Tissue Caveolin-1 Upregulation in Obesity Involves TNF-α/NF-κB Mediated Signaling
Source: Cells. 2023 Mar 27;12(7):1019. doi: 10.3390/cells12071019 (PMC10093236; doi:10.3390/cells12071019)
Supplement: Supplementary file 1 [file cells-12-01019-s001.zip]

Archive with 1 entries (1 files):
- cells-2091670-supplementary.pdf
